# Supplementary material for: Ranking antibody binding epitopes and proteins across samples from whole proteome tiled linear peptides
Source: Bioinformatics. 2024 Nov 5;40(12):btae637. doi: 10.1093/bioinformatics/btae637 (PMC11631460; doi:10.1093/bioinformatics/btae637)
Supplement: btae637_Supplementary_Data [file btae637_supplementary_data.zip]

Archive with 9 entries (9 files):
- SFig3.png
- SFig7.png
- HERON_Bioinf_2024_resubmit_1_Supplement_clean.docx
- SFig6.png
- SFig4.png
- SFig1.png
- HERON_Bioinf_2024_resubmit_2_SupplTables clean.xlsx
- SFig5.png
- SFig2.png
